# Supplementary material for: DNA methylation dynamics in male germline development in Brassica Rapa
Source: Mol Hortic. 2025 Mar 4;5:16. doi: 10.1186/s43897-024-00137-9 (PMC11877836; doi:10.1186/s43897-024-00137-9)
Supplement: Supplementary file 2 — Additional file 2: Table S1. Summary of MethylC-seq, RNA-seq. Table S2. The number of GO term of SLM-like loci targeted genes. Table S3. The overview of TE annotation by EDTA. Table S4. Data set including gene expression in different male cell types. [file 43897_2024_137_MOESM2_ESM.zip]

Archive with 4 entries (4 files):
- Supplementary tables/Table S1.xlsx
- Supplementary tables/Table S2.xlsx
- Supplementary tables/Table S3.xlsx
- Supplementary tables/Table S4.xlsx
