# Supplementary material for: DNA methylation dynamics in male germline development in Brassica Rapa
Source: Mol Hortic. 2025 Mar 4;5:16. doi: 10.1186/s43897-024-00137-9 (PMC11877836; doi:10.1186/s43897-024-00137-9)
Supplement: Supplementary file 2 — Additional file 2: Table S1. Summary of MethylC-seq, RNA-seq. Table S2. The number of GO term of SLM-like loci targeted genes. Table S3. The overview of TE annotation by EDTA. Table S4. Data set including gene expression in different male cell types. [file 43897_2024_137_MOESM2_ESM.zip › Supplementary tables/Table S1.xlsx]

## Sheet: Suppl Table 1
Supplemental Table 1. Summary of MethylC-seq, RNA-seq
MethylC-seq
Cell types	raw data(G)	Mapped reads	Genome coverage rate(x)	Alignment rate(%)
Meiocyte_rep1	8.37	41536159	22.84	76.85
Meiocyte_rep2	8.425	41590998	22.87	76.25
Microspore_rep1	4.746	14630902	8.04	47.7
Microspore_rep2	7.241	22241975	12.23	47.6
Pollen_rep1	7.487	33903004	18.64	69.75
Pollen_rep2	5.529	26829656	14.75	74.45
Leaf_rep1	10.89	53505105	29.42	77.3
Leaf_rep2	5	12542262	6.9	75.3
RNA-seq
Cell types	raw data(G)	Mapped reads	Mapping rate(%)
Meiocyte_rep1	3.732	17371113	26.87
Meiocyte_rep2	3.946	17109679	29.93
Meiocyte_rep3	10.293	20898511	30.92
Microspore_rep1	3.657	7103117	51.96
Microspore_rep2	6.087	10352283	44.36
Microspore_rep3	13.8012	12705328	47.56
Pollen_rep1	5.229	11647570	21.76
Pollen_rep2	5.314	10972241	20.98
Pollen_rep3	10.0326	11221710	18.61
Leaf_rep1	9.079	13397439	62.19
Leaf_rep2	4.596	9718205	70.18
Leaf_rep3	11.1067	11393901	75.03
