# Supplementary material for: DNA methylation dynamics in male germline development in Brassica Rapa
Source: Mol Hortic. 2025 Mar 4;5:16. doi: 10.1186/s43897-024-00137-9 (PMC11877836; doi:10.1186/s43897-024-00137-9)
Supplement: Supplementary file 2 — Additional file 2: Table S1. Summary of MethylC-seq, RNA-seq. Table S2. The number of GO term of SLM-like loci targeted genes. Table S3. The overview of TE annotation by EDTA. Table S4. Data set including gene expression in different male cell types. [file 43897_2024_137_MOESM2_ESM.zip › Supplementary tables/Table S2.xlsx]

## Sheet: Suppl Table 2
Supplemental Table 2. The number of GO term of SLM-like loci targeted genes
GO term	Ontology	Description	Number in input list	Number in BG/Ref	p-value	FDR
GO:0006354	P	RNA elongation	19	133	1.9e-14	6.9e-11
GO:0009987	P	cellular process	226	14419	3.8e-10	7.1e-07
GO:0006091	P	generation of precursor metabolites and energy	30	730	7e-09	8.6e-06
GO:0051179	P	localization	83	3819	2.2e-08	2e-05
GO:0044238	P	primary metabolic process	188	11717	2.7e-08	2e-05
GO:0044237	P	cellular metabolic process	185	11509	3.7e-08	2.3e-05
GO:0051234	P	establishment of localization	78	3652	1.4e-07	5e-05
GO:0006810	P	transport	77	3577	1.2e-07	5e-05
GO:0051641	P	cellular localization	45	1613	1.1e-07	5e-05
GO:0015979	P	photosynthesis	21	435	1.1e-07	5e-05
GO:0016043	P	cellular component organization	70	3141	1.5e-07	5.1e-05
GO:0051649	P	establishment of localization in cell	43	1554	2.8e-07	8.5e-05
GO:0046907	P	intracellular transport	39	1423	1.3e-06	0.00037
GO:0044260	P	cellular macromolecule metabolic process	142	8616	2e-06	0.00052
GO:0043170	P	macromolecule metabolic process	149	9246	3.3e-06	0.00082
GO:0006796	P	phosphate metabolic process	40	1571	5.4e-06	0.0012
GO:0006793	P	phosphorus metabolic process	40	1572	5.5e-06	0.0012
GO:0008152	P	metabolic process	201	13633	6e-06	0.0012
GO:0044281	P	small molecule metabolic process	78	4065	8.2e-06	0.0016
GO:0061024	P	membrane organization	20	543	1.2e-05	0.002
GO:0016044	P	cellular membrane organization	20	543	1.2e-05	0.002
GO:0016310	P	phosphorylation	35	1354	1.6e-05	0.0027
GO:0044085	P	cellular component biogenesis	37	1480	1.8e-05	0.003
GO:0006996	P	organelle organization	46	2044	2.3e-05	0.0035
GO:0044283	P	small molecule biosynthetic process	43	1865	2.5e-05	0.0037
GO:0006575	P	cellular amino acid derivative metabolic process	22	714	5.9e-05	0.0072
GO:0044249	P	cellular biosynthetic process	124	7737	5.8e-05	0.0072
GO:0006519	P	cellular amino acid and derivative metabolic process	33	1324	5.7e-05	0.0072
GO:0009056	P	catabolic process	47	2182	5.3e-05	0.0072
GO:0009791	P	post-embryonic development	47	2188	5.7e-05	0.0072
GO:0050896	P	response to stimulus	105	6292	6.2e-05	0.0074
GO:0043687	P	post-translational protein modification	45	2075	6.7e-05	0.0077
GO:0022607	P	cellular component assembly	24	832	7.4e-05	0.0083
GO:0044248	P	cellular catabolic process	45	2095	8.3e-05	0.0091
GO:0007275	P	multicellular organismal development	71	3864	9.3e-05	0.0094
GO:0033036	P	macromolecule localization	36	1541	9.3e-05	0.0094
GO:0042398	P	cellular amino acid derivative biosynthetic process	18	534	9.4e-05	0.0094
GO:0006464	P	protein modification process	55	2773	0.0001	0.0096
GO:0009628	P	response to abiotic stimulus	53	2635	9.9e-05	0.0096
GO:0032501	P	multicellular organismal process	73	4020	0.0001	0.0096
GO:0034622	P	cellular macromolecular complex assembly	19	592	0.00011	0.01
GO:0043412	P	macromolecule modification	61	3199	0.00012	0.011
GO:0016192	P	vesicle-mediated transport	19	598	0.00013	0.011
GO:0015985	P	energy coupled proton transport, down electrochemical gradient	5	38	0.00014	0.011
GO:0015986	P	ATP synthesis coupled proton transport	5	38	0.00014	0.011
GO:0009058	P	biosynthetic process	125	7962	0.00014	0.011
GO:0006350	P	transcription	52	2620	0.00016	0.012
GO:0006351	P	transcription, DNA-dependent	52	2618	0.00016	0.012
GO:0032774	P	RNA biosynthetic process	52	2621	0.00016	0.012
GO:0065003	P	macromolecular complex assembly	20	665	0.00017	0.013
GO:0032502	P	developmental process	73	4094	0.00018	0.013
GO:0034621	P	cellular macromolecular complex subunit organization	19	617	0.00019	0.013
GO:0010073	P	meristem maintenance	12	286	0.00021	0.015
GO:0015672	P	monovalent inorganic cation transport	11	245	0.00022	0.015
GO:0019684	P	photosynthesis, light reaction	13	333	0.00023	0.015
GO:0006807	P	nitrogen compound metabolic process	94	5675	0.00024	0.016
GO:0043933	P	macromolecular complex subunit organization	20	691	0.00028	0.018
GO:0070727	P	cellular macromolecule localization	27	1093	0.00031	0.02
GO:0006163	P	purine nucleotide metabolic process	10	217	0.00035	0.022
GO:0048507	P	meristem development	16	498	0.00038	0.024
GO:0065007	P	biological regulation	100	6222	0.00041	0.025
GO:0043623	P	cellular protein complex assembly	16	504	0.00043	0.026
GO:0034613	P	cellular protein localization	26	1059	0.00044	0.026
GO:0010038	P	response to metal ion	18	610	0.00045	0.026
GO:0046777	P	protein amino acid autophosphorylation	8	146	0.00046	0.026
GO:0015992	P	proton transport	8	147	0.00048	0.027
GO:0006818	P	hydrogen transport	8	147	0.00048	0.027
GO:0016070	P	RNA metabolic process	66	3734	0.0005	0.027
GO:0030705	P	cytoskeleton-dependent intracellular transport	6	82	0.00057	0.029
GO:0006468	P	protein amino acid phosphorylation	27	1134	0.00054	0.029
GO:0048856	P	anatomical structure development	61	3396	0.00057	0.029
GO:0022414	P	reproductive process	44	2224	0.00057	0.029
GO:0030048	P	actin filament-based movement	6	82	0.00057	0.029
GO:0009651	P	response to salt stress	21	788	0.00057	0.029
GO:0009605	P	response to external stimulus	26	1087	0.00064	0.029
GO:0006461	P	protein complex assembly	17	577	0.00066	0.029
GO:0046034	P	ATP metabolic process	7	116	0.00061	0.029
GO:0070271	P	protein complex biogenesis	17	577	0.00066	0.029
GO:0042221	P	response to chemical stimulus	69	3978	0.00061	0.029
GO:0043436	P	oxoacid metabolic process	42	2103	0.00064	0.029
GO:0071669	P	plant-type cell wall organization or biogenesis	15	473	0.00066	0.029
GO:0006082	P	organic acid metabolic process	42	2105	0.00066	0.029
GO:0019752	P	carboxylic acid metabolic process	42	2103	0.00064	0.029
GO:0008104	P	protein localization	28	1216	0.00071	0.031
GO:0042180	P	cellular ketone metabolic process	42	2123	0.00077	0.034
GO:0006886	P	intracellular protein transport	25	1044	0.0008	0.034
GO:0000003	P	reproduction	44	2272	0.00088	0.037
GO:0009199	P	ribonucleoside triphosphate metabolic process	8	163	0.00092	0.037
GO:0009144	P	purine nucleoside triphosphate metabolic process	8	163	0.00092	0.037
GO:0009205	P	purine ribonucleoside triphosphate metabolic process	8	163	0.00092	0.037
GO:0006164	P	purine nucleotide biosynthetic process	7	125	0.00092	0.037
GO:0050789	P	regulation of biological process	85	5235	0.00098	0.039
GO:0009141	P	nucleoside triphosphate metabolic process	8	165	0.00099	0.039
GO:0044106	P	cellular amine metabolic process	23	947	0.0011	0.042
GO:0044262	P	cellular carbohydrate metabolic process	36	1778	0.0013	0.049
GO:0006970	P	response to osmotic stress	21	842	0.0013	0.049
GO:0005975	P	carbohydrate metabolic process	43	2249	0.0013	0.049
GO:0009698	P	phenylpropanoid metabolic process	13	405	0.0013	0.05
GO:0003006	P	reproductive developmental process	40	2050	0.0013	0.05
GO:0005488	F	binding	186	11247	2.6e-09	1.1e-06
GO:0017076	F	purine nucleotide binding	58	2595	2e-06	0.00012
GO:0032559	F	adenyl ribonucleotide binding	51	2169	2.3e-06	0.00012
GO:0032555	F	purine ribonucleotide binding	55	2429	2.7e-06	0.00012
GO:0032553	F	ribonucleotide binding	55	2429	2.7e-06	0.00012
GO:0001883	F	purine nucleoside binding	54	2333	1.8e-06	0.00012
GO:0005524	F	ATP binding	49	1996	1.2e-06	0.00012
GO:0030554	F	adenyl nucleotide binding	54	2331	1.7e-06	0.00012
GO:0001882	F	nucleoside binding	55	2341	8.9e-07	0.00012
GO:0003824	F	catalytic activity	138	8787	4.4e-05	0.0018
GO:0000166	F	nucleotide binding	66	3438	4.9e-05	0.0018
GO:0017111	F	nucleoside-triphosphatase activity	24	826	6.6e-05	0.0023
GO:0016887	F	ATPase activity	17	488	0.0001	0.0032
GO:0016462	F	pyrophosphatase activity	24	854	0.00011	0.0032
GO:0016818	F	hydrolase activity, acting on acid anhydrides, in phosphorus-containing anhydrides	24	866	0.00013	0.0037
GO:0016817	F	hydrolase activity, acting on acid anhydrides	24	880	0.00017	0.0041
GO:0016772	F	transferase activity, transferring phosphorus-containing groups	36	1590	0.00017	0.0041
GO:0005515	F	protein binding	52	2709	0.00035	0.0079
GO:0022804	F	active transmembrane transporter activity	18	598	0.00036	0.0079
GO:0005215	F	transporter activity	30	1300	0.00044	0.0092
GO:0015399	F	primary active transmembrane transporter activity	10	235	0.00064	0.012
GO:0015405	F	P-P-bond-hydrolysis-driven transmembrane transporter activity	10	234	0.00062	0.012
GO:0016773	F	phosphotransferase activity, alcohol group as acceptor	29	1275	0.00069	0.012
GO:0016301	F	kinase activity	29	1356	0.0017	0.028
GO:0042626	F	ATPase activity, coupled to transmembrane movement of substances	8	181	0.0017	0.028
GO:0043492	F	ATPase activity, coupled to movement of substances	8	181	0.0017	0.028
GO:0034062	F	RNA polymerase activity	5	72	0.0021	0.03
GO:0016820	F	hydrolase activity, acting on acid anhydrides, catalyzing transmembrane movement of substances	8	186	0.002	0.03
GO:0043167	F	ion binding	53	3030	0.0024	0.034
GO:0043169	F	cation binding	53	3029	0.0024	0.034
GO:0016740	F	transferase activity	52	3012	0.0035	0.047
GO:0004672	F	protein kinase activity	24	1113	0.0038	0.05
GO:0044464	C	cell part	306	22455	5.2e-10	9.1e-08
GO:0005623	C	cell	306	22455	5.2e-10	9.1e-08
GO:0016020	C	membrane	117	6122	1.4e-08	1.6e-06
GO:0044425	C	membrane part	59	2448	1.4e-07	1.3e-05
GO:0005886	C	plasma membrane	76	3740	1.4e-06	9.8e-05
GO:0043234	C	protein complex	36	1358	7.1e-06	0.00041
GO:0009507	C	chloroplast	75	3959	2e-05	0.00094
GO:0009536	C	plastid	76	4037	2.2e-05	0.00094
GO:0031224	C	intrinsic to membrane	31	1174	3.4e-05	0.0013
GO:0032991	C	macromolecular complex	45	2050	5.1e-05	0.0018
GO:0016021	C	integral to membrane	25	912	0.00011	0.0036
GO:0030312	C	external encapsulating structure	18	621	0.00055	0.013
GO:0031976	C	plastid thylakoid	14	425	0.00069	0.013
GO:0005618	C	cell wall	18	618	0.00052	0.013
GO:0055035	C	plastid thylakoid membrane	12	324	0.00062	0.013
GO:0044434	C	chloroplast part	28	1211	0.00067	0.013
GO:0009535	C	chloroplast thylakoid membrane	12	322	0.00059	0.013
GO:0009534	C	chloroplast thylakoid	14	425	0.00069	0.013
GO:0031984	C	organelle subcompartment	14	428	0.00074	0.014
GO:0044436	C	thylakoid part	13	388	0.00092	0.016
GO:0042651	C	thylakoid membrane	12	341	0.00096	0.016
GO:0044435	C	plastid part	28	1252	0.0011	0.017
GO:0044459	C	plasma membrane part	25	1065	0.0011	0.017
GO:0005829	C	cytosol	34	1644	0.0012	0.018
GO:0005911	C	cell-cell junction	21	854	0.0015	0.018
GO:0034357	C	photosynthetic membrane	12	355	0.0013	0.018
GO:0055044	C	symplast	21	852	0.0015	0.018
GO:0009579	C	thylakoid	15	518	0.0016	0.018
GO:0010287	C	plastoglobule	5	68	0.0016	0.018
GO:0030054	C	cell junction	21	857	0.0016	0.018
GO:0009506	C	plasmodesma	21	852	0.0015	0.018
GO:0005622	C	intracellular	260	20042	0.0018	0.02
GO:0043227	C	membrane-bounded organelle	230	17349	0.002	0.021
GO:0044446	C	intracellular organelle part	58	3379	0.0023	0.023
GO:0044422	C	organelle part	58	3385	0.0024	0.024
GO:0009526	C	plastid envelope	16	598	0.0024	0.024
GO:0044444	C	cytoplasmic part	143	9995	0.0025	0.024
GO:0044424	C	intracellular part	258	19957	0.0028	0.025
GO:0043231	C	intracellular membrane-bounded organelle	229	17343	0.0028	0.025
GO:0005737	C	cytoplasm	169	12233	0.0036	0.03
GO:0043226	C	organelle	231	17578	0.0035	0.03
GO:0043229	C	intracellular organelle	230	17570	0.0048	0.04
