# Supplementary material for: DNA methylation dynamics in male germline development in Brassica Rapa
Source: Mol Hortic. 2025 Mar 4;5:16. doi: 10.1186/s43897-024-00137-9 (PMC11877836; doi:10.1186/s43897-024-00137-9)
Supplement: Supplementary file 2 — Additional file 2: Table S1. Summary of MethylC-seq, RNA-seq. Table S2. The number of GO term of SLM-like loci targeted genes. Table S3. The overview of TE annotation by EDTA. Table S4. Data set including gene expression in different male cell types. [file 43897_2024_137_MOESM2_ESM.zip › Supplementary tables/Table S3.xlsx]

## Sheet: Suppl Table 3
Supplemental Table 3. The overview of TE annotation by EDTA

## Sheet: NHCC001_TE_annotation_overview
The overview of NHCC001 TE annotation by EDTA
Class	Count
LTR_Copia	6000
LTR_Gypsy	6636
LTR_unknown	37939
LINE_element	961
non_LTR_retrotransposon	82
CACTA_TIR_transposon	9601
Mutator_TIR_transposon	86597
PIF_Harbinger_TIR_transposon	9383
Tc1_Mariner_TIR_transposon	1635
hAT_TIR_transposon	13480
helitron	149977
repeat_region	58570
total	380861

## Sheet: R-o-18_TE_annotation_overview
The overview of R-o-18 TE annotation by EDTA
Class	Count
LTR_Copia	14120
LTR_Gypsy	28622
LTR_unknown	19209
LINE_element	439
non_LTR_retrotransposon	0
CACTA_TIR_transposon	9519
Mutator_TIR_transposon	38100
PIF_Harbinger_TIR_transposon	8137
Tc1_Mariner_TIR_transposon	1869
hAT_TIR_transposon	8432
helitron	125189
repeat_region	9032
total	262668
