# Supplementary material for: DNA methylation dynamics in male germline development in Brassica Rapa
Source: Mol Hortic. 2025 Mar 4;5:16. doi: 10.1186/s43897-024-00137-9 (PMC11877836; doi:10.1186/s43897-024-00137-9)
Supplement: Supplementary file 2 — Additional file 2: Table S1. Summary of MethylC-seq, RNA-seq. Table S2. The number of GO term of SLM-like loci targeted genes. Table S3. The overview of TE annotation by EDTA. Table S4. Data set including gene expression in different male cell types. [file 43897_2024_137_MOESM2_ESM.zip › Supplementary tables/Table S4.xlsx]

## Sheet: Suppl Table 4
Supplemental Table 4. Data set including gene expression in different male cell types
Gene ID	Gene name	start	end	GO_annotation	leaf(TPM)	Mc(TPM)	Msp(TPM)	Pln(TPM)
BraC06g041230	MET1	37445089	37451437	Molecular Function: protein binding (GO:0005515);; Cellular Component: nucleus (GO:0005634);; Biological Process: DNA-dependent DNA replication (GO:0006261);; Biological Process: chromatin assembly or disassembly (GO:0006333);; Biological Process: chromatin silencing (GO:0006342);; Biological Process: regulation of gene expression by genetic imprinting (GO:0006349);; Molecular Function: methyltra…	0	7.94	0.947	0
BraC01g010480	CMT2	5391471	5397274	Molecular Function: DNA binding (GO:0003677);; Cellular Component: nucleus (GO:0005634);; Biological Process: DNA methylation (GO:0006306);;	5.565	53.596	5.869	0
BraC06g008040	CMT3	4533286	4539832	Molecular Function: DNA binding (GO:0003677);; Cellular Component: nucleus (GO:0005634);; Biological Process: DNA methylation (GO:0006306);; Molecular Function: methyltransferase activity (GO:0008168);; Biological Process: DNA mediated transformation (GO:0009294);;	5.752	14.351	5.706	0
BraC10g026080	DRM2	19057225	19061230	Molecular Function: DNA binding (GO:0003677);; Molecular Function: protein binding (GO:0005515);; Cellular Component: nucleus (GO:0005634);; Biological Process: DNA methylation (GO:0006306);; Molecular Function: N-methyltransferase activity (GO:0008170);; Biological Process: gene silencing (GO:0016458);; Biological Process: defense response to fungus (GO:0050832);; Biological Process: histone H3-…	7.996	39.536	25.149	2.231
BraC09g012160	NRPD1	7283068	7288979	Cellular Component: RNA polymerase IV complex (GO:0000418);; Molecular Function: DNA binding (GO:0003677);; Molecular Function: DNA-directed 5'-3' RNA polymerase activity (GO:0003899);; Molecular Function: copper ion binding (GO:0005507);; Molecular Function: protein binding (GO:0005515);; Biological Process: DNA methylation (GO:0006306);; Biological Process: methylation-dependent chromatin silen…	1.531	6.181	4.806	0
BraC03g021560	NRPE1	10751598	10759916	Biological Process: mitotic cell cycle (GO:0000278);; Cellular Component: RNA polymerase IV complex (GO:0000418);; Cellular Component: RNA polymerase V complex (GO:0000419);; Biological Process: double-strand break repair via homologous recombination (GO:0000724);; Molecular Function: DNA binding (GO:0003677);; Molecular Function: DNA-directed 5'-3' RNA polymerase activity (GO:0003899);; Molecula…	2.285	4.384	22.928	1.195
BraC09g026750	RDR2	19235016	19239012	Biological Process: mRNA splicing, via spliceosome (GO:0000398);; Molecular Function: RNA-directed 5'-3' RNA polymerase activity (GO:0003968);; Cellular Component: nucleolus (GO:0005730);; Biological Process: DNA methylation (GO:0006306);; Biological Process: methylation-dependent chromatin silencing (GO:0006346);; Biological Process: cell-cell signaling (GO:0007267);; Biological Process: virus i…	3.125	17.759	2.824	0
BraC01g025260	RDR6	14800765	14804699	Molecular Function: nucleotide binding (GO:0000166);; Molecular Function: nucleic acid binding (GO:0003676);; Molecular Function: RNA-directed 5'-3' RNA polymerase activity (GO:0003968);; Cellular Component: nucleus (GO:0005634);; Biological Process: virus induced gene silencing (GO:0009616);; Biological Process: production of ta-siRNAs involved in RNA interference (GO:0010267);; Biological Proce…	4.221	3.347	13.841	1.369
BraC05g048180	DCL2	41622016	41628340	Biological Process: mRNA splicing, via spliceosome (GO:0000398);; Molecular Function: double-stranded RNA binding (GO:0003725);; Molecular Function: ribonuclease III activity (GO:0004525);; Molecular Function: protein binding (GO:0005515);; Molecular Function: ATP binding (GO:0005524);; Cellular Component: nucleus (GO:0005634);; Biological Process: chromatin silencing (GO:0006342);; Biological Pr…	5.411	49.016	18.8	1.179
BraC06g028120	DCL3	27654685	27661322	Molecular Function: double-stranded RNA binding (GO:0003725);; Molecular Function: ribonuclease III activity (GO:0004525);; Molecular Function: protein binding (GO:0005515);; Molecular Function: ATP binding (GO:0005524);; Cellular Component: nucleolus (GO:0005730);; Biological Process: chromatin silencing (GO:0006342);; Biological Process: cell-cell signaling (GO:0007267);; Molecular Function: AT…	7.961	4.658	20.528	1.089
BraC10g021710	DCL4	16977901	16986943	Biological Process: mitotic cell cycle (GO:0000278);; Biological Process: mRNA splicing, via spliceosome (GO:0000398);; Molecular Function: DNA binding (GO:0003677);; Molecular Function: double-stranded RNA binding (GO:0003725);; Molecular Function: ribonuclease III activity (GO:0004525);; Molecular Function: protein binding (GO:0005515);; Molecular Function: ATP binding (GO:0005524);; Cellular C…	3.297	73.94	10.69	2
BraC06g030790	DMS3	30648981	30650920	Biological Process: mitotic cell cycle (GO:0000278);; Biological Process: double-strand break repair via homologous recombination (GO:0000724);; Biological Process: DNA-dependent DNA replication (GO:0006261);; Biological Process: regulation of DNA replication (GO:0006275);; Biological Process: DNA methylation (GO:0006306);; Biological Process: chromatin silencing (GO:0006342);; Biological Process…	6.957	9.886	25.154	0
BraC03g044550	DRD1	22608459	22623717	Molecular Function: DNA binding (GO:0003677);; Molecular Function: helicase activity (GO:0004386);; Molecular Function: ATP binding (GO:0005524);; Cellular Component: nucleus (GO:0005634);; Biological Process: DNA replication (GO:0006260);; Biological Process: DNA methylation (GO:0006306);; Biological Process: chromatin silencing (GO:0006342);; Biological Process: cell-cell signaling (GO:0007267)…	5.877	13.04	9.605	1.684
BraC01g011960	HEN1	6310304	6313799	Biological Process: RNA methylation (GO:0001510);; Cellular Component: nucleus (GO:0005634);; Cellular Component: cytoplasm (GO:0005737);; Biological Process: DNA methylation (GO:0006306);; Biological Process: chromatin silencing (GO:0006342);; Biological Process: protein folding (GO:0006457);; Biological Process: cell-cell signaling (GO:0007267);; Molecular Function: O-methyltransferase activity…	3.001	11.124	19.106	0
BraC06g010970	SHH1	6213719	6215359	Cellular Component: nucleus (GO:0005634);; Biological Process: DNA methylation (GO:0006306);; Biological Process: methylation-dependent chromatin silencing (GO:0006346);; Biological Process: co-transcriptional gene silencing by RNA interference machinery (GO:0033562);;	10.275	3.982	24.062	0
BraC08g013190	CLSY1	11146636	11150785	Molecular Function: DNA binding (GO:0003677);; Molecular Function: helicase activity (GO:0004386);; Molecular Function: ATP binding (GO:0005524);; Cellular Component: nucleolus (GO:0005730);; Biological Process: sister chromatid cohesion (GO:0007062);; Biological Process: reciprocal meiotic recombination (GO:0007131);; Biological Process: gene silencing by RNA (GO:0031047);; Biological Process: r…	1.018	8.677	7.778	0
BraC10g021640	CLSY2	16950798	16955386	Molecular Function: DNA binding (GO:0003677);; Molecular Function: helicase activity (GO:0004386);; Molecular Function: ATP binding (GO:0005524);; Cellular Component: nucleolus (GO:0005730);; Biological Process: sister chromatid cohesion (GO:0007062);; Biological Process: reciprocal meiotic recombination (GO:0007131);; Biological Process: gene silencing by RNA (GO:0031047);; Biological Process: r…	0.183	2.341	1.489	1.277
BraC10g004300	CLSY3	2209615	2214551	Cellular Component: nucleus (GO:0005634);; Molecular Function: organic cyclic compound binding (GO:0097159);; Molecular Function: heterocyclic compound binding (GO:1901363);;	0.074	6.968	2.821	0
BraC07g008570	CLSY4	8991016	8994325	Molecular Function: DNA binding (GO:0003677);; Molecular Function: helicase activity (GO:0004386);; Molecular Function: ATP binding (GO:0005524);; Cellular Component: nucleus (GO:0005634);; Biological Process: cell-cell signaling (GO:0007267);; Biological Process: virus induced gene silencing (GO:0009616);; Biological Process: regulation of flower development (GO:0009909);; Biological Process: pr…	0.451	40.327	7.635	0
BraC04g021570	AGO4	16152355	16158238	Biological Process: maltose metabolic process (GO:0000023);; Biological Process: mitotic cell cycle (GO:0000278);; Biological Process: double-strand break repair via homologous recombination (GO:0000724);; Biological Process: cytokinesis by cell plate formation (GO:0000911);; Molecular Function: protein binding (GO:0005515);; Cellular Component: nuclear euchromatin (GO:0005719);; Cellular Compone…	11.27	166.217	103.595	0
BraC03g017740	AGO6	8688978	8693651	Cellular Component: nucleus (GO:0005634);; Cellular Component: cytoplasm (GO:0005737);; Biological Process: DNA methylation (GO:0006306);; Biological Process: sister chromatid cohesion (GO:0007062);; Biological Process: synapsis (GO:0007129);; Biological Process: reciprocal meiotic recombination (GO:0007131);; Biological Process: response to gamma radiation (GO:0010332);; Biological Process: prod…	1.763	13.872	27.575	0
BraC02g009520	AGO9	4500056	4504681	Cellular Component: nucleus (GO:0005634);; Cellular Component: cytoplasm (GO:0005737);; Biological Process: negative regulation of transposition (GO:0010529);; Molecular Function: siRNA binding (GO:0035197);; Biological Process: plant ovule development (GO:0048481);;	0.26	109.521	47.501	1.81
BraC05g000360	ROS1	337209	343637	Molecular Function: DNA-(apurinic or apyrimidinic site) endonuclease activity (GO:0003906);; Molecular Function: protein binding (GO:0005515);; Cellular Component: nucleus (GO:0005634);; Biological Process: DNA repair (GO:0006281);; Biological Process: DNA methylation (GO:0006306);; Molecular Function: DNA N-glycosylase activity (GO:0019104);; Biological Process: negative regulation of chromatin …	1.401	1.327	8.23	0.543
BraC10g017100	ROS3	14306286	14308924	Molecular Function: RNA binding (GO:0003723);; Cellular Component: nucleus (GO:0005634);; Biological Process: gene silencing (GO:0016458);; Biological Process: protein maturation (GO:0051604);; Biological Process: DNA demethylation (GO:0080111);;	10.596	10.178	30.754	1.041
BraC10g033560	DME	22161767	22169488	Molecular Function: DNA-(apurinic or apyrimidinic site) endonuclease activity (GO:0003906);; Molecular Function: endonuclease activity (GO:0004519);; Molecular Function: protein binding (GO:0005515);; Biological Process: base-excision repair (GO:0006284);; Biological Process: DNA methylation (GO:0006306);; Biological Process: regulation of gene expression by genetic imprinting (GO:0006349);; Biol…	6.416	66.684	11.268	0.426
BraC01g004160	DML3	2103206	2113894	Cellular Component: nucleus (GO:0005634);; Biological Process: maintenance of DNA methylation (GO:0010216);; Molecular Function: DNA N-glycosylase activity (GO:0019104);;	4.63	2.631	37.939	0
BraC10g029690		20626436	20628097	Cellular Component: nucleus (GO:0005634);;	63.097	14.489	8.065	1.482
BraC03g002180		1085454	1087705	Cellular Component: cytoplasm (GO:0005737);; Molecular Function: hydrolase activity (GO:0016787);; Biological Process: inositol trisphosphate metabolic process (GO:0032957);; Biological Process: phosphatidylinositol phosphorylation (GO:0046854);; Biological Process: inositol phosphate dephosphorylation (GO:0046855);; Biological Process: phosphatidylinositol dephosphorylation (GO:0046856);;	22.682	6.446	2.734	5.273
BraC03g024880		12403568	12404597	Molecular Function: glutathione transferase activity (GO:0004364);; Cellular Component: nucleus (GO:0005634);; Cellular Component: vacuolar membrane (GO:0005774);; Biological Process: toxin catabolic process (GO:0009407);; Biological Process: response to cold (GO:0009409);; Cellular Component: chloroplast stroma (GO:0009570);; Cellular Component: thylakoid (GO:0009579);; Biological Process: respo…	429.924	3.786	98.752	15.489
BraC01g023810		13689539	13692233	Biological Process: cell morphogenesis (GO:0000902);; Molecular Function: protein serine/threonine kinase activity (GO:0004674);; Molecular Function: ATP binding (GO:0005524);; Cellular Component: extracellular region (GO:0005576);; Cellular Component: plasma membrane (GO:0005886);; Biological Process: glycolytic process (GO:0006096);; Biological Process: water transport (GO:0006833);; Biological…	12.752	0	9.636	0
